# Supplementary material for: Effects of Brimonidine, Latanoprost, and Omidenepag on Tunicamycin-Induced Endoplasmic Reticulum Stress and Fibrosis in Human Trabecular Meshwork Cells
Source: Biomolecules. 2025 Mar 8;15(3):389. doi: 10.3390/biom15030389 (PMC11940208; doi:10.3390/biom15030389)
Supplement: Supplementary file 1 [file biomolecules-15-00389-s001.zip]

Archive with 2 entries (2 files):
- biomolecules-3417255-File S1. original image.pdf
- biomolecules-3417255-supplementary figures.pdf
